# Supplementary material for: Rarity of molt evidence in early pennaraptoran dinosaurs suggests annual molt evolved later among Neornithes
Source: Commun Biol. 2023 Jul 3;6:687. doi: 10.1038/s42003-023-05048-x (PMC10317961; doi:10.1038/s42003-023-05048-x)
Supplement: Supplementary file 2 — Supplementary Data 1 [file 42003_2023_5048_MOESM2_ESM.xlsx]

## Sheet: גיליון1
Supplementary Data 1.
		Moult	ID
Anchiornis		0	BMNHC-PH828
Anchiornis		0	LPM-B00169
Anchiornis		NA	BMNHC-PH804
Archaeopteryx		0	Berlin-Specimen
Archaeopteryx		0	NA (Foth et al. 2014)
Archaeopteryx		0	WDC-CSG-100
Archaeopteryx		NA	British-Specimen
Archaeorhynchus		NA	IVPP-V17091
Archaeornithura		0	STM7-145
Archaeornithura		NA	STM7-163
Bohaiornithidae		NA	BMNHC-PH1204
Caudipteryx		0	IVPP-V12344
Caudipteryx		0	NGMC 97-4
Caudipteryx		NA	IVPP-V12340
Caudipteryx		NA	STM4-5
Changchengornis		NA	GMV-2129
Changyuraptor		NA	HG-B016
Chiappeavis		NA	STM29-11
Confuciusornis		0	BMNHC-PH987
Confuciusornis		0	DNHM-D2151
Confuciusornis		0	GMV-2130
Confuciusornis		0	HGM-41HIII0401
Confuciusornis		0	IVPP-V11374
Confuciusornis		0	IVPP-V13156
Confuciusornis		NA	BMNHC-PH931
Confuciusornis		NA	DNHM-D2454
Confuciusornis		NA	GMV-2131
Confuciusornis		NA	GMV-2133
Confuciusornis		NA	GMV-2150
Confuciusornis		NA	GMV-2153
Confuciusornis		NA	IVPP-V10921
Confuciusornis		NA	IVPP-V11375
Confuciusornis		NA	LPM-0228
Confuciusornis		NA	LPM-0228
Confuciusornis		NA	LPM-0228
Confuciusornis		NA	NIGPAS-139379
Cruralispennia		NA	IVPP-V21711
Dapingfangornis		NA	LPM-000039
Eoalulavis		NA	LH-13500
Eoconfuciusornis		0	IVPP-V11977
Eoenantiornis		0	IVPP-V11537
Eoenantiornis		NA	IVPP-V11537
Eopengornis		0	STM24-1
Eosipnopteryx		NA	YFGP-T5197
Epidexipteryx		NA	IVPP-V15471
Fortunguavis		NA	IVPP-V18631
Gansus		NA	AGB5834
Gansus		NA	BMNHC-PH1318
Hongshanornis		NA	D-2945
Hongshanornis		NA	D-2946
Hongshanornis		NA	IVPP-V14533
indeterminate		0	BMNHC-PH807
indeterminate		0	STM34-2
indeterminate		0	STM34-7
indeterminate		NA	BMNHC-PH1061
indeterminate		NA	BMNHC-PH925
indeterminate		NA	DNHM-D2884
indeterminate		NA	STM34-1
Jeholornis		NA	STM2-11
Jeholornis		NA	STM2-18
Jeholornis		NA	STM2-23
Jeholornis		NA	STM2-30
Jeholornis		NA	STM2-37
Jeholornis		NA	STM2-4
Jeholornis		NA	STM2-8
Jinguofortis		0	IVPP-V24194
Junornis		0	BMNHC-PH919
Longicrusavis		NA	PKUP-V1069
Longipteryx		NA	BMNHC-PH1071
Longipteryx		NA	BMNHC-PH826
Mengciusornis		NA	IVPP-V26275
Microraptor		0	BMNHC-PH881
Microraptor		1	IVPP-V13352
Orienantius		0	BMNHC-PH1156
Orienantius		NA	BMNHC-PH1154
Parapengornis		NA	IVPP-V18687
Piscivoravis		NA	IVPP-V17078
Protopteryx		0	STM7-143
Protopteryx		NA	BMNHC-PH1060
Protopteryx		NA	BMNHC-PH1158
Protopteryx		NA	IVPP-V11665
Sapeornis		0	DNHM-D3078
Sapeornis		NA	BMNHC-PH1067
Schizooura		NA	IVPP-V16861
Serikornis		NA	PMOL-AB00200
Shanweiniao		NA	DNHM-D1878
Similiyanornis		NA	IVPP-V13278
Xinghaiornis		NA	XHPM-1121
Yanornis		NA	STM9-19
Yuanchuavis		NA	IVPP-V27883
Zhenyuanlong		NA	JPM-0008
Zhouornis		NA	CNUVB-0903
Opisthocomus hoazin	Hoatzin	1
Opisthocomus hoazin	Hoatzin	1
Opisthocomus hoazin	Hoatzin	1
Opisthocomus hoazin	Hoatzin	1
Opisthocomus hoazin	Hoatzin	0
Opisthocomus hoazin	Hoatzin	1
Opisthocomus hoazin	Hoatzin	1
Opisthocomus hoazin	Hoatzin	1
Opisthocomus hoazin	Hoatzin	1
Opisthocomus hoazin	Hoatzin	1
Opisthocomus hoazin	Hoatzin	0
Opisthocomus hoazin	Hoatzin	1
Opisthocomus hoazin	Hoatzin	0
Opisthocomus hoazin	Hoatzin	0
Opisthocomus hoazin	Hoatzin	1
Opisthocomus hoazin	Hoatzin	1
Opisthocomus hoazin	Hoatzin	0
Opisthocomus hoazin	Hoatzin	0
Opisthocomus hoazin	Hoatzin	1
Opisthocomus hoazin	Hoatzin	1
Opisthocomus hoazin	Hoatzin	1
Opisthocomus hoazin	Hoatzin	1
Opisthocomus hoazin	Hoatzin	1
Opisthocomus hoazin	Hoatzin	1
Opisthocomus hoazin	Hoatzin	1
Opisthocomus hoazin	Hoatzin	1
Opisthocomus hoazin	Hoatzin	0
Opisthocomus hoazin	Hoatzin	0
Opisthocomus hoazin	Hoatzin	1
Opisthocomus hoazin	Hoatzin	1
Opisthocomus hoazin	Hoatzin	1
Opisthocomus hoazin	Hoatzin	0
Opisthocomus hoazin	Hoatzin	1
Opisthocomus hoazin	Hoatzin	0
Opisthocomus hoazin	Hoatzin	1
Opisthocomus hoazin	Hoatzin	1
Opisthocomus hoazin	Hoatzin	1
Opisthocomus hoazin	Hoatzin	1
Opisthocomus hoazin	Hoatzin	1
Opisthocomus hoazin	Hoatzin	1
Opisthocomus hoazin	Hoatzin	0
Opisthocomus hoazin	Hoatzin	1
Opisthocomus hoazin	Hoatzin	1
Opisthocomus hoazin	Hoatzin	1
Opisthocomus hoazin	Hoatzin	0
Opisthocomus hoazin	Hoatzin	1
Opisthocomus hoazin	Hoatzin	1
Opisthocomus hoazin	Hoatzin	1
Opisthocomus hoazin	Hoatzin	1
Opisthocomus hoazin	Hoatzin	1
Opisthocomus hoazin	Hoatzin	1
Opisthocomus hoazin	Hoatzin	1
Anas platyrhynchos	Mallard	0
Anas platyrhynchos	Mallard	0
Anas platyrhynchos	Mallard	0
Anas platyrhynchos	Mallard	0
Anas platyrhynchos	Mallard	0
Anas platyrhynchos	Mallard	0
Anas platyrhynchos	Mallard	0
Anas platyrhynchos	Mallard	0
Anas platyrhynchos	Mallard	0
Anas platyrhynchos	Mallard	0
Anas platyrhynchos	Mallard	0
Anas platyrhynchos	Mallard	0
Anas platyrhynchos	Mallard	0
Anas platyrhynchos	Mallard	0
Anas platyrhynchos	Mallard	0
Anas platyrhynchos	Mallard	0
Anas platyrhynchos	Mallard	0
Anas platyrhynchos	Mallard	0
Anas platyrhynchos	Mallard	0
Anas platyrhynchos	Mallard	0
Anas platyrhynchos	Mallard	0
Anas platyrhynchos	Mallard	0
Anas platyrhynchos	Mallard	0
Anas platyrhynchos	Mallard	0
Anas platyrhynchos	Mallard	0
Anas platyrhynchos	Mallard	0
Anas platyrhynchos	Mallard	0
Anas platyrhynchos	Mallard	0
Anas platyrhynchos	Mallard	0
Anas platyrhynchos	Mallard	0
Anas platyrhynchos	Mallard	0
Anas platyrhynchos	Mallard	0
Anas platyrhynchos	Mallard	0
Anas platyrhynchos	Mallard	0
Anas platyrhynchos	Mallard	0
Anas platyrhynchos	Mallard	0
Anas platyrhynchos	Mallard	0
Anas platyrhynchos	Mallard	0
Anas platyrhynchos	Mallard	0
Anas platyrhynchos	Mallard	0
Anas platyrhynchos	Mallard	0
Anas platyrhynchos	Mallard	0
Anas platyrhynchos	Mallard	0
Anas platyrhynchos	Mallard	0
Anas platyrhynchos	Mallard	0
Anas platyrhynchos	Mallard	0
Anas platyrhynchos	Mallard	0
Anas platyrhynchos	Mallard	0
Anas platyrhynchos	Mallard	0
Anas platyrhynchos	Mallard	0
Anas platyrhynchos	Mallard	0
Anas platyrhynchos	Mallard	0
Anas platyrhynchos	Mallard	0
Anas platyrhynchos	Mallard	0
Anas platyrhynchos	Mallard	0
Anas platyrhynchos	Mallard	0
Anas platyrhynchos	Mallard	0
Anas platyrhynchos	Mallard	0
Anas platyrhynchos	Mallard	0
Anas platyrhynchos	Mallard	0
Anas platyrhynchos	Mallard	0
Anas platyrhynchos	Mallard	0
Anas platyrhynchos	Mallard	0
Anas platyrhynchos	Mallard	0
Anas platyrhynchos	Mallard	0
Anas platyrhynchos	Mallard	0
Anas platyrhynchos	Mallard	0
Anas platyrhynchos	Mallard	0
Anas platyrhynchos	Mallard	0
Anas platyrhynchos	Mallard	0
Anas platyrhynchos	Mallard	0
Anas platyrhynchos	Mallard	0
Anas platyrhynchos	Mallard	0
Anas platyrhynchos	Mallard	0
Anas platyrhynchos	Mallard	0
Anas platyrhynchos	Mallard	0
Anas platyrhynchos	Mallard	0
Anas platyrhynchos	Mallard	0
Anas platyrhynchos	Mallard	0
Anas platyrhynchos	Mallard	0
Anas platyrhynchos	Mallard	0
Podilymbus podiceps	Pied-billed Grebe	0
Podilymbus podiceps	Pied-billed Grebe	0
Podilymbus podiceps	Pied-billed Grebe	0
Podilymbus podiceps	Pied-billed Grebe	0
Podilymbus podiceps	Pied-billed Grebe	0
Podilymbus podiceps	Pied-billed Grebe	0
Podilymbus podiceps	Pied-billed Grebe	0
Podilymbus podiceps	Pied-billed Grebe	0
Podilymbus podiceps	Pied-billed Grebe	0
Podilymbus podiceps	Pied-billed Grebe	0
Podilymbus podiceps	Pied-billed Grebe	0
Podilymbus podiceps	Pied-billed Grebe	0
Podilymbus podiceps	Pied-billed Grebe	0
Podilymbus podiceps	Pied-billed Grebe	0
Podilymbus podiceps	Pied-billed Grebe	0
Podilymbus podiceps	Pied-billed Grebe	0
Podilymbus podiceps	Pied-billed Grebe	0
Podilymbus podiceps	Pied-billed Grebe	0
Podilymbus podiceps	Pied-billed Grebe	0
Podilymbus podiceps	Pied-billed Grebe	0
Podilymbus podiceps	Pied-billed Grebe	0
Podilymbus podiceps	Pied-billed Grebe	0
Podilymbus podiceps	Pied-billed Grebe	0
Podilymbus podiceps	Pied-billed Grebe	0
Podilymbus podiceps	Pied-billed Grebe	0
Podilymbus podiceps	Pied-billed Grebe	0
Podilymbus podiceps	Pied-billed Grebe	0
Podilymbus podiceps	Pied-billed Grebe	0
Podilymbus podiceps	Pied-billed Grebe	0
Podilymbus podiceps	Pied-billed Grebe	0
Podilymbus podiceps	Pied-billed Grebe	0
Podilymbus podiceps	Pied-billed Grebe	0
Podilymbus podiceps	Pied-billed Grebe	0
Podilymbus podiceps	Pied-billed Grebe	0
Podilymbus podiceps	Pied-billed Grebe	0
Podilymbus podiceps	Pied-billed Grebe	0
Podilymbus podiceps	Pied-billed Grebe	0
Podilymbus podiceps	Pied-billed Grebe	0
Podilymbus podiceps	Pied-billed Grebe	0
Podilymbus podiceps	Pied-billed Grebe	0
Podilymbus podiceps	Pied-billed Grebe	0
Podilymbus podiceps	Pied-billed Grebe	0
Podilymbus podiceps	Pied-billed Grebe	0
Podilymbus podiceps	Pied-billed Grebe	0
Podilymbus podiceps	Pied-billed Grebe	0
Podilymbus podiceps	Pied-billed Grebe	0
Podilymbus podiceps	Pied-billed Grebe	0
Podilymbus podiceps	Pied-billed Grebe	0
Podilymbus podiceps	Pied-billed Grebe	0
Podilymbus podiceps	Pied-billed Grebe	0
Podilymbus podiceps	Pied-billed Grebe	0
Podilymbus podiceps	Pied-billed Grebe	0
Podilymbus podiceps	Pied-billed Grebe	0
Podilymbus podiceps	Pied-billed Grebe	0
Podilymbus podiceps	Pied-billed Grebe	0
Podilymbus podiceps	Pied-billed Grebe	0
Podilymbus podiceps	Pied-billed Grebe	0
Podilymbus podiceps	Pied-billed Grebe	0
Podilymbus podiceps	Pied-billed Grebe	1
Podilymbus podiceps	Pied-billed Grebe	0
Podilymbus podiceps	Pied-billed Grebe	0
Podilymbus podiceps	Pied-billed Grebe	0
Podilymbus podiceps	Pied-billed Grebe	0
Podilymbus podiceps	Pied-billed Grebe	0
Podilymbus podiceps	Pied-billed Grebe	0
Podilymbus podiceps	Pied-billed Grebe	0
Podilymbus podiceps	Pied-billed Grebe	0
Podilymbus podiceps	Pied-billed Grebe	0
Podilymbus podiceps	Pied-billed Grebe	0
Podilymbus podiceps	Pied-billed Grebe	0
Podilymbus podiceps	Pied-billed Grebe	0
Podilymbus podiceps	Pied-billed Grebe	0
Zenaida macroura	Mourning Dove	1
Zenaida macroura	Mourning Dove	1
Zenaida macroura	Mourning Dove	1
Zenaida macroura	Mourning Dove	1
Zenaida macroura	Mourning Dove	0
Zenaida macroura	Mourning Dove	0
Zenaida macroura	Mourning Dove	0
Zenaida macroura	Mourning Dove	0
Zenaida macroura	Mourning Dove	0
Zenaida macroura	Mourning Dove	0
Zenaida macroura	Mourning Dove	0
Zenaida macroura	Mourning Dove	0
Zenaida macroura	Mourning Dove	1
Zenaida macroura	Mourning Dove	1
Zenaida macroura	Mourning Dove	0
Zenaida macroura	Mourning Dove	0
Zenaida macroura	Mourning Dove	1
Zenaida macroura	Mourning Dove	1
Zenaida macroura	Mourning Dove	1
Zenaida macroura	Mourning Dove	0
Zenaida macroura	Mourning Dove	0
Zenaida macroura	Mourning Dove	0
Zenaida macroura	Mourning Dove	0
Zenaida macroura	Mourning Dove	0
Zenaida macroura	Mourning Dove	0
Zenaida macroura	Mourning Dove	0
Zenaida macroura	Mourning Dove	0
Zenaida macroura	Mourning Dove	0
Zenaida macroura	Mourning Dove	0
Zenaida macroura	Mourning Dove	0
Zenaida macroura	Mourning Dove	0
Zenaida macroura	Mourning Dove	1
Zenaida macroura	Mourning Dove	1
Zenaida macroura	Mourning Dove	0
Zenaida macroura	Mourning Dove	1
Zenaida macroura	Mourning Dove	1
Zenaida macroura	Mourning Dove	0
Zenaida macroura	Mourning Dove	0
Zenaida macroura	Mourning Dove	0
Zenaida macroura	Mourning Dove	1
Zenaida macroura	Mourning Dove	0
Zenaida macroura	Mourning Dove	0
Zenaida macroura	Mourning Dove	1
Zenaida macroura	Mourning Dove	0
Zenaida macroura	Mourning Dove	0
Zenaida macroura	Mourning Dove	0
Zenaida macroura	Mourning Dove	0
Zenaida macroura	Mourning Dove	0
Zenaida macroura	Mourning Dove	0
Zenaida macroura	Mourning Dove	0
Zenaida macroura	Mourning Dove	0
Zenaida macroura	Mourning Dove	0
Zenaida macroura	Mourning Dove	0
Zenaida macroura	Mourning Dove	0
Zenaida macroura	Mourning Dove	0
Zenaida macroura	Mourning Dove	0
Zenaida macroura	Mourning Dove	0
Zenaida macroura	Mourning Dove	0
Zenaida macroura	Mourning Dove	0
Zenaida macroura	Mourning Dove	0
Zenaida macroura	Mourning Dove	0
Zenaida macroura	Mourning Dove	0
Zenaida macroura	Mourning Dove	0
Zenaida macroura	Mourning Dove	0
Zenaida macroura	Mourning Dove	0
Zenaida macroura	Mourning Dove	0
Zenaida macroura	Mourning Dove	0
Zenaida macroura	Mourning Dove	0
Zenaida macroura	Mourning Dove	0
Zenaida macroura	Mourning Dove	0
Zenaida macroura	Mourning Dove	0
Zenaida macroura	Mourning Dove	1
Zenaida macroura	Mourning Dove	1
Zenaida macroura	Mourning Dove	1
Zenaida macroura	Mourning Dove	1
Zenaida macroura	Mourning Dove	1
Zenaida macroura	Mourning Dove	0
Zenaida macroura	Mourning Dove	0
Zenaida macroura	Mourning Dove	0
Zenaida macroura	Mourning Dove	0
Zenaida macroura	Mourning Dove	0
Zenaida macroura	Mourning Dove	0
Zenaida macroura	Mourning Dove	0
Zenaida macroura	Mourning Dove	0
Zenaida macroura	Mourning Dove	0
Zenaida macroura	Mourning Dove	0
Zenaida macroura	Mourning Dove	0
Zenaida macroura	Mourning Dove	0
Zenaida macroura	Mourning Dove	0
Zenaida macroura	Mourning Dove	0
Zenaida macroura	Mourning Dove	0
Zenaida macroura	Mourning Dove	0
Zenaida macroura	Mourning Dove	0
Zenaida macroura	Mourning Dove	0
Zenaida macroura	Mourning Dove	0
Zenaida macroura	Mourning Dove	0
Zenaida macroura	Mourning Dove	1
Zenaida macroura	Mourning Dove	1
Zenaida macroura	Mourning Dove	1
Zenaida macroura	Mourning Dove	1
Zenaida macroura	Mourning Dove	1
Zenaida macroura	Mourning Dove	1
Zenaida macroura	Mourning Dove	1
Zenaida macroura	Mourning Dove	1
Zenaida macroura	Mourning Dove	1
Zenaida macroura	Mourning Dove	1
Zenaida macroura	Mourning Dove	1
Zenaida macroura	Mourning Dove	1
Zenaida macroura	Mourning Dove	1
Zenaida macroura	Mourning Dove	1
Zenaida macroura	Mourning Dove	1
Zenaida macroura	Mourning Dove	0
Zenaida macroura	Mourning Dove	0
Zenaida macroura	Mourning Dove	0
Zenaida macroura	Mourning Dove	0
Zenaida macroura	Mourning Dove	0
Zenaida macroura	Mourning Dove	0
Zenaida macroura	Mourning Dove	0
Zenaida macroura	Mourning Dove	0
Zenaida macroura	Mourning Dove	0
Zenaida macroura	Mourning Dove	0
Zenaida macroura	Mourning Dove	0
Zenaida macroura	Mourning Dove	0
Zenaida macroura	Mourning Dove	0
Zenaida macroura	Mourning Dove	0
Zenaida macroura	Mourning Dove	0
Zenaida macroura	Mourning Dove	0
Porphyrio martinica	Purple Gallinule	0
Porphyrio martinica	Purple Gallinule	0
Porphyrio martinica	Purple Gallinule	0
Porphyrio martinica	Purple Gallinule	0
Porphyrio martinica	Purple Gallinule	0
Porphyrio martinica	Purple Gallinule	0
Porphyrio martinica	Purple Gallinule	0
Porphyrio martinica	Purple Gallinule	0
Porphyrio martinica	Purple Gallinule	0
Porphyrio martinica	Purple Gallinule	0
Porphyrio martinica	Purple Gallinule	0
Porphyrio martinica	Purple Gallinule	0
Porphyrio martinica	Purple Gallinule	0
Porphyrio martinica	Purple Gallinule	0
Porphyrio martinica	Purple Gallinule	0
Porphyrio martinica	Purple Gallinule	0
Porphyrio martinica	Purple Gallinule	0
Porphyrio martinica	Purple Gallinule	0
Porphyrio martinica	Purple Gallinule	0
Porphyrio martinica	Purple Gallinule	0
Porphyrio martinica	Purple Gallinule	0
Porphyrio martinica	Purple Gallinule	0
Porphyrio martinica	Purple Gallinule	0
Porphyrio martinica	Purple Gallinule	0
Porphyrio martinica	Purple Gallinule	0
Porphyrio martinica	Purple Gallinule	0
Porphyrio martinica	Purple Gallinule	0
Porphyrio martinica	Purple Gallinule	0
Porphyrio martinica	Purple Gallinule	0
Porphyrio martinica	Purple Gallinule	0
Porphyrio martinica	Purple Gallinule	0
Porphyrio martinica	Purple Gallinule	0
Porphyrio martinica	Purple Gallinule	0
Porphyrio martinica	Purple Gallinule	0
Porphyrio martinica	Purple Gallinule	0
Porphyrio martinica	Purple Gallinule	0
Porphyrio martinica	Purple Gallinule	0
Porphyrio martinica	Purple Gallinule	0
Porphyrio martinica	Purple Gallinule	0
Porphyrio martinica	Purple Gallinule	0
Porphyrio martinica	Purple Gallinule	0
Porphyrio martinica	Purple Gallinule	0
Porphyrio martinica	Purple Gallinule	0
Porphyrio martinica	Purple Gallinule	0
Porphyrio martinica	Purple Gallinule	0
Porphyrio martinica	Purple Gallinule	0
Porphyrio martinica	Purple Gallinule	0
Porphyrio martinica	Purple Gallinule	0
Porphyrio martinica	Purple Gallinule	0
Porphyrio martinica	Purple Gallinule	0
Porphyrio martinica	Purple Gallinule	0
Porphyrio martinica	Purple Gallinule	0
Porphyrio martinica	Purple Gallinule	0
Porphyrio martinica	Purple Gallinule	0
Porphyrio martinica	Purple Gallinule	0
Porphyrio martinica	Purple Gallinule	0
Porphyrio martinica	Purple Gallinule	0
Porphyrio martinica	Purple Gallinule	0
Porphyrio martinica	Purple Gallinule	0
Porphyrio martinica	Purple Gallinule	0
Porphyrio martinica	Purple Gallinule	0
Porphyrio martinica	Purple Gallinule	0
Porphyrio martinica	Purple Gallinule	0
Porphyrio martinica	Purple Gallinule	0
Porphyrio martinica	Purple Gallinule	0
Porphyrio martinica	Purple Gallinule	0
Porphyrio martinica	Purple Gallinule	0
Porphyrio martinica	Purple Gallinule	0
Porphyrio martinica	Purple Gallinule	0
Porphyrio martinica	Purple Gallinule	0
Porphyrio martinica	Purple Gallinule	0
Porphyrio martinica	Purple Gallinule	0
Porphyrio martinica	Purple Gallinule	0
Porphyrio martinica	Purple Gallinule	0
Porphyrio martinica	Purple Gallinule	0
Porphyrio martinica	Purple Gallinule	0
Porphyrio martinica	Purple Gallinule	0
Porphyrio martinica	Purple Gallinule	0
Porphyrio martinica	Purple Gallinule	0
Porphyrio martinica	Purple Gallinule	0
Porphyrio martinica	Purple Gallinule	0
Porphyrio martinica	Purple Gallinule	0
Porphyrio martinica	Purple Gallinule	0
Porphyrio martinica	Purple Gallinule	0
Porphyrio martinica	Purple Gallinule	0
Porphyrio martinica	Purple Gallinule	0
Porphyrio martinica	Purple Gallinule	0
Porphyrio martinica	Purple Gallinule	0
Porphyrio martinica	Purple Gallinule	0
Porphyrio martinica	Purple Gallinule	0
Porphyrio martinica	Purple Gallinule	0
Porphyrio martinica	Purple Gallinule	0
Porphyrio martinica	Purple Gallinule	0
Porphyrio martinica	Purple Gallinule	0
Porphyrio martinica	Purple Gallinule	0
Porphyrio martinica	Purple Gallinule	0
Porphyrio martinica	Purple Gallinule	0
Porphyrio martinica	Purple Gallinule	0
Porphyrio martinica	Purple Gallinule	0
Porphyrio martinica	Purple Gallinule	0
Porphyrio martinica	Purple Gallinule	0
Porphyrio martinica	Purple Gallinule	0
Porphyrio martinica	Purple Gallinule	0
Porphyrio martinica	Purple Gallinule	0
Porphyrio martinica	Purple Gallinule	0
Porphyrio martinica	Purple Gallinule	0
Porphyrio martinica	Purple Gallinule	0
Porphyrio martinica	Purple Gallinule	0
Porphyrio martinica	Purple Gallinule	0
Porphyrio martinica	Purple Gallinule	0
Porphyrio martinica	Purple Gallinule	0
Porphyrio martinica	Purple Gallinule	0
Porphyrio martinica	Purple Gallinule	0
Porphyrio martinica	Purple Gallinule	0
Porphyrio martinica	Purple Gallinule	0
Porphyrio martinica	Purple Gallinule	0
Porphyrio martinica	Purple Gallinule	0
Porphyrio martinica	Purple Gallinule	0
Porphyrio martinica	Purple Gallinule	0
Porphyrio martinica	Purple Gallinule	0
Porphyrio martinica	Purple Gallinule	0
Porphyrio martinica	Purple Gallinule	0
Porphyrio martinica	Purple Gallinule	0
Porphyrio martinica	Purple Gallinule	0
Porphyrio martinica	Purple Gallinule	0
Porphyrio martinica	Purple Gallinule	0
Porphyrio martinica	Purple Gallinule	0
Porphyrio martinica	Purple Gallinule	0
Porphyrio martinica	Purple Gallinule	0
Porphyrio martinica	Purple Gallinule	0
Porphyrio martinica	Purple Gallinule	0
Porphyrio martinica	Purple Gallinule	0
Porphyrio martinica	Purple Gallinule	0
Porphyrio martinica	Purple Gallinule	0
Porphyrio martinica	Purple Gallinule	0
Porphyrio martinica	Purple Gallinule	0
Porphyrio martinica	Purple Gallinule	0
Porphyrio martinica	Purple Gallinule	0
Porphyrio martinica	Purple Gallinule	0
Porphyrio martinica	Purple Gallinule	0
Porphyrio martinica	Purple Gallinule	0
Porphyrio martinica	Purple Gallinule	0
Porphyrio martinica	Purple Gallinule	0
Porphyrio martinica	Purple Gallinule	0
Porphyrio martinica	Purple Gallinule	0
Porphyrio martinica	Purple Gallinule	0
Porphyrio martinica	Purple Gallinule	0
Porphyrio martinica	Purple Gallinule	0
Porphyrio martinica	Purple Gallinule	0
Porphyrio martinica	Purple Gallinule	0
Porphyrio martinica	Purple Gallinule	0
Porphyrio martinica	Purple Gallinule	0
Porphyrio martinica	Purple Gallinule	0
Porphyrio martinica	Purple Gallinule	0
Porphyrio martinica	Purple Gallinule	0
Porphyrio martinica	Purple Gallinule	0
Porphyrio martinica	Purple Gallinule	0
Porphyrio martinica	Purple Gallinule	0
Porphyrio martinica	Purple Gallinule	0
Porphyrio martinica	Purple Gallinule	0
Porphyrio martinica	Purple Gallinule	0
Porphyrio martinica	Purple Gallinule	0
Porphyrio martinica	Purple Gallinule	0
Porphyrio martinica	Purple Gallinule	0
Porphyrio martinica	Purple Gallinule	0
Porphyrio martinica	Purple Gallinule	1
Porphyrio martinica	Purple Gallinule	0
Porphyrio martinica	Purple Gallinule	0
Porphyrio martinica	Purple Gallinule	0
Porphyrio martinica	Purple Gallinule	0
Porphyrio martinica	Purple Gallinule	0
Porphyrio martinica	Purple Gallinule	0
Porphyrio martinica	Purple Gallinule	0
Porphyrio martinica	Purple Gallinule	0
Porphyrio martinica	Purple Gallinule	0
Crotophaga ani	Smooth-billed Ani	0
Crotophaga ani	Smooth-billed Ani	0
Crotophaga ani	Smooth-billed Ani	0
Crotophaga ani	Smooth-billed Ani	0
Crotophaga ani	Smooth-billed Ani	0
Crotophaga ani	Smooth-billed Ani	1
Crotophaga ani	Smooth-billed Ani	1
Crotophaga ani	Smooth-billed Ani	1
Crotophaga ani	Smooth-billed Ani	0
Crotophaga ani	Smooth-billed Ani	0
Crotophaga ani	Smooth-billed Ani	1
Crotophaga ani	Smooth-billed Ani	1
Crotophaga ani	Smooth-billed Ani	1
Crotophaga ani	Smooth-billed Ani	0
Crotophaga ani	Smooth-billed Ani	1
Crotophaga ani	Smooth-billed Ani	0
Crotophaga ani	Smooth-billed Ani	1
Crotophaga ani	Smooth-billed Ani	0
Crotophaga ani	Smooth-billed Ani	0
Crotophaga ani	Smooth-billed Ani	0
Crotophaga ani	Smooth-billed Ani	0
Crotophaga ani	Smooth-billed Ani	0
Crotophaga ani	Smooth-billed Ani	1
Crotophaga ani	Smooth-billed Ani	1
Crotophaga ani	Smooth-billed Ani	0
Crotophaga ani	Smooth-billed Ani	1
Crotophaga ani	Smooth-billed Ani	1
Crotophaga ani	Smooth-billed Ani	1
Crotophaga ani	Smooth-billed Ani	1
Crotophaga ani	Smooth-billed Ani	0
Crotophaga ani	Smooth-billed Ani	1
Crotophaga ani	Smooth-billed Ani	0
Crotophaga ani	Smooth-billed Ani	0
Crotophaga ani	Smooth-billed Ani	0
Crotophaga ani	Smooth-billed Ani	0
Crotophaga ani	Smooth-billed Ani	0
Crotophaga ani	Smooth-billed Ani	1
Crotophaga ani	Smooth-billed Ani	0
Crotophaga ani	Smooth-billed Ani	1
Crotophaga ani	Smooth-billed Ani	1
Crotophaga ani	Smooth-billed Ani	0
Crotophaga ani	Smooth-billed Ani	0
Crotophaga ani	Smooth-billed Ani	1
Crotophaga ani	Smooth-billed Ani	1
Crotophaga ani	Smooth-billed Ani	1
Crotophaga ani	Smooth-billed Ani	0
Crotophaga ani	Smooth-billed Ani	0
Crotophaga ani	Smooth-billed Ani	1
Crotophaga ani	Smooth-billed Ani	0
Crotophaga ani	Smooth-billed Ani	0
Crotophaga ani	Smooth-billed Ani	1
Crotophaga ani	Smooth-billed Ani	0
Crotophaga ani	Smooth-billed Ani	1
Crotophaga ani	Smooth-billed Ani	0
Crotophaga ani	Smooth-billed Ani	0
Crotophaga ani	Smooth-billed Ani	0
Crotophaga ani	Smooth-billed Ani	1
Crotophaga ani	Smooth-billed Ani	1
Crotophaga ani	Smooth-billed Ani	1
Crotophaga ani	Smooth-billed Ani	0
Crotophaga ani	Smooth-billed Ani	0
Crotophaga ani	Smooth-billed Ani	1
Crotophaga ani	Smooth-billed Ani	1
Crotophaga ani	Smooth-billed Ani	1
Crotophaga ani	Smooth-billed Ani	1
Crotophaga ani	Smooth-billed Ani	1
Crotophaga ani	Smooth-billed Ani	0
Crotophaga ani	Smooth-billed Ani	0
Crotophaga ani	Smooth-billed Ani	0
Crotophaga ani	Smooth-billed Ani	1
Crotophaga ani	Smooth-billed Ani	0
Crotophaga ani	Smooth-billed Ani	0
Crotophaga ani	Smooth-billed Ani	0
Crotophaga ani	Smooth-billed Ani	0
Crotophaga ani	Smooth-billed Ani	0
Crotophaga ani	Smooth-billed Ani	0
Crotophaga ani	Smooth-billed Ani	0
Crotophaga ani	Smooth-billed Ani	0
Crotophaga ani	Smooth-billed Ani	0
Crotophaga ani	Smooth-billed Ani	0
Crotophaga ani	Smooth-billed Ani	1
Crotophaga ani	Smooth-billed Ani	0
Crotophaga ani	Smooth-billed Ani	0
Crotophaga ani	Smooth-billed Ani	0
Crotophaga ani	Smooth-billed Ani	0
Crotophaga ani	Smooth-billed Ani	0
Crotophaga ani	Smooth-billed Ani	0
Crotophaga ani	Smooth-billed Ani	1
Crotophaga ani	Smooth-billed Ani	0
Crotophaga ani	Smooth-billed Ani	0
Crotophaga ani	Smooth-billed Ani	0
Crotophaga ani	Smooth-billed Ani	0
Crotophaga ani	Smooth-billed Ani	1
Crotophaga ani	Smooth-billed Ani	1
Crotophaga ani	Smooth-billed Ani	1
Crotophaga ani	Smooth-billed Ani	0
Crotophaga ani	Smooth-billed Ani	1
Crotophaga ani	Smooth-billed Ani	0
Crotophaga ani	Smooth-billed Ani	0
Crotophaga ani	Smooth-billed Ani	0
Crotophaga ani	Smooth-billed Ani	0
Crotophaga ani	Smooth-billed Ani	0
Crotophaga ani	Smooth-billed Ani	1
